# Supplementary material for: Facial Recognition Intensity in Disease Diagnosis Using Automatic Facial Recognition
Source: J Pers Med. 2021 Nov 10;11(11):1172. doi: 10.3390/jpm11111172 (PMC8621146; doi:10.3390/jpm11111172)
Supplement: Supplementary file 1 [file jpm-11-01172-s001.zip]

Archive with 1 entries (1 files):
- jpm-1435817-supplementary.pdf
